# Supplementary material for: Preparation of Chitosan/Calcium Alginate/Bentonite Composite Hydrogel and Its Heavy Metal Ions Adsorption Properties
Source: Polymers (Basel). 2021 Jun 7;13(11):1891. doi: 10.3390/polym13111891 (PMC8201196; doi:10.3390/polym13111891)
Supplement: Supplementary file 1 [file polymers-13-01891-s001.zip]

Archive with 1 entries (1 files):
- polymers-1229837-supplementary.pdf
